# Supplementary material for: Estimated herd prevalence and sequence types of Coxiella burnetii in bulk tank milk samples from commercial dairies in Indiana
Source: BMC Vet Res. 2015 Aug 7;11:186. doi: 10.1186/s12917-015-0517-3 (PMC4528813; doi:10.1186/s12917-015-0517-3)
Supplement: Additional file 1: — Sample selection, county level prevalence and sequence typing data. This table details the number of samples provided, sample proportional to size calculations, the number of samples tested by county, PHPD and region for C. burnetii and the ST of C. burnetii identified. Counties labelled with # had samples submitted for sequence typing with CTs above the cutoff for identification as positive in this study. Parke county, labelled with *, was the source of the sample that contained both ST20 and ST8. This sample is included in the total count of ST20 and ST8 in this table. Jasper county had samples submitted that were not on the initial documentation and were not included in sample size calculations based on 1385 samples. These samples were accounted for with sample size calculations based on the 1167 samples received. (XLS 44 kb) [file 12917_2015_517_MOESM1_ESM.xls]

## Sheet: Sheet1
Geographic Classifications				Projected samples based on			Samples received			Study sample
				spreadsheet
County		PHPD	Region	Samples	% Total	Number to	Samples	%Samples	Number to	Tested	Positive	Typed	ST20	ST8	No ST
				Expected	Samples	Test		Received	Test
Jasper		1	Northern	1	0.1	0	13	1.1	3	3	3	3	2	0	1
Lake#		1	Northern	3	0.2	0	3	0.3	1	1	0	1	0	0	1
LaPorte		1	Northern	16	1.1	3	12	1	3	3	2	2	1	0	1
Newton		1	Northern	0	0	0	0	0	0	0	0	0	0	0	0
Porter		1	Northern	3	0.2	0	3	0.3	1	1	1	1	1	0	0
Elkhart#		2	Northern	205	14.8	44	152	13	39	39	25	25	12	0	13
Fulton		2	Northern	34	2.4	7	30	2.6	8	7	6	6	2	0	4
Kosciusko		2	Northern	34	2.4	7	28	2.4	7	7	5	4	0	0	4
Marshall		2	Northern	66	4.8	14	53	4.5	13	13	7	7	3	0	4
Pulaski		2	Northern	7	0.5	1	7	0.6	2	2	2	2	1	0	1
Saint Joseph		2	Northern	22	1.6	5	20	1.7	5	6	2	2	2	0	0
Starke		2	Northern	0	0	0	0	0	0	0	0	0	0	0	0
Adams#		3	Northern	95	6.9	21	91	7.8	23	23	6	7	3	0	4
Allen		3	Northern	42	3	9	36	3.1	9	9	5	5	2	0	3
DeKalb		3	Northern	11	0.8	2	11	0.9	3	3	3	3	0	0	3
Huntington		3	Northern	10	0.7	2	8	0.7	2	2	1	1	1	0	0
LaGrange#		3	Northern	312	22.5	68	273	23.4	70	71	40	40	13	1	26
Miami		3	Northern	15	1.1	3	14	1.2	4	3	3	3	2	0	1
Noble		3	Northern	42	3	9	38	3.3	10	10	7	5	1	0	4
Steuben		3	Northern	24	1.7	5	18	1.5	5	5	3	3	0	0	3
Wabash		3	Northern	16	1.2	3	13	1.1	3	3	3	3	1	0	2
Wells		3	Northern	15	1.1	3	11	0.9	3	3	3	3	1	0	2
Whitley#		3	Northern	11	0.8	2	11	0.9	3	3	2	3	2	0	1
Total Northern			Northern	984	71	208	845	72.4	217	217	129	129	50	1	78
Benton		4	Central	0	0	0	0	0	0	0	0	0	0	0	0
Carroll		4	Central	2	0.1	0	1	0.1	0	1	0	0	0	0	0
Cass		4	Central	2	0.1	0	2	0.2	1	1	1	1	0	0	1
Clinton		4	Central	1	0.1	0	1	0.1	0	1	1	1	0	0	1
Fountain		4	Central	1	0.1	0	1	0.1	0	1	1	0	0	0	0
Montgomery		4	Central	1	0.1	0	1	0.1	0	1	1	1	0	0	1
Tippecanoe		4	Central	2	0.1	0	2	0.2	1	1	1	1	1	0	0
Warren		4	Central	1	0.1	0	1	0.1	0	1	1	1	0	0	1
White		4	Central	5	0.4	1	5	0.4	1	1	1	0	0	0	0
Boone		5	Central	3	0.2	0	3	0.3	1	1	1	1	1	0	0
Hamilton		5	Central	0	0	0	0	0	0	0	0	0	0	0	0
Hancock		5	Central	1	0.1	0	1	0.1	0	1	1	1	0	0	1
Hendricks		5	Central	2	0.1	0	2	0.2	1	1	1	0	0	0	0
Johnson		5	Central	2	0.1	0	2	0.2	1	1	1	1	0	0	1
Marion		5	Central	1	0.1	0	1	0.1	0	1	1	1	1	0	0
Morgan		5	Central	4	0.3	1	3	0.3	1	1	1	1	1	0	0
Shelby		5	Central	7	0.5	1	4	0.3	1	1	1	1	0	0	1
Blackford		6	Central	0	0	0	0	0	0	0	0	0	0	0	0
Delaware		6	Central	3	0.2	0	3	0.3	1	1	1	1	0	0	1
Fayette		6	Central	1	0.1	0	0	0	0	0	0	0	0	0	0
Grant		6	Central	2	0.1	0	2	0.2	1	1	0	0	0	0	0
Henry		6	Central	12	0.9	3	11	0.9	3	3	2	2	1	0	1
Howard		6	Central	9	0.6	2	4	0.3	1	1	0	0	0	0	0
Jay		6	Central	24	1.7	5	20	1.7	5	5	3	3	2	0	1
Madison		6	Central	1	0.1	0	1	0.1	0	1	1	1	1	0	0
Randolph		6	Central	13	0.9	3	11	0.9	3	3	2	2	0	0	2
Rush		6	Central	10	0.7	2	8	0.7	2	2	1	1	0	0	1
Tipton		6	Central	1	0.1	0	1	0.1	0	1	1	1	0	0	1
Union		6	Central	1	0.1	0	1	0.1	0	1	0	0	0	0	0
Wayne		6	Central	61	4.5	13	34	2.9	9	9	5	3	0	0	3
Clay		7	Central	4	0.3	1	4	0.3	1	1	1	1	0	0	1
Greene		7	Central	4	0.3	1	4	0.3	1	1	1	1	0	0	1
Owen		7	Central	2	0.1	0	2	0.2	1	1	0	0	0	0	0
Parke*#		7	Central	40	2.9	9	35	3	9	9	7	8	3	2	4
Putnam		7	Central	1	0.1	0	1	0.1	0	1	1	1	0	0	1
Sullivan		7	Central	0	0	0	0	0	0	0	0	0	0	0	0
Vermillion		7	Central	0	0	0	0	0	0	0	0	0	0	0	0
Vigo		7	Central	1	0.1	0	1	0.1	0	1	0	0	0	0	0
Total Central			Central	225	16.5	42	173	14.8	45	57	40	36	11	2	24
Bartholomew		8	Southern	6	0.4	1	6	0.5	2	1	0	0	0	0	0
Brown		8	Southern	1	0.1	0	0	0	0	0	0	0	0	0	0
Jackson		8	Southern	15	1.1	3	14	1.2	4	3	3	3	1	0	2
Lawrence		8	Southern	2	0.1	0	2	0.2	1	1	0	0	0	0	0
Monroe		8	Southern	1	0.1	0	1	0.1	0	1	1	0	0	0	0
Orange		8	Southern	1	0.1	0	1	0.1	0	1	0	0	0	0	0
Washington		8	Southern	12	0.9	3	10	0.9	3	2	0	0	0	0	0
Clark		9	Southern	4	0.3	1	4	0.3	1	1	0	0	0	0	0
Dearborn		9	Southern	3	0.2	0	2	0.2	1	1	0	0	0	0	0
Decatur		9	Southern	5	0.4	1	5	0.4	1	1	1	1	0	0	1
Floyd		9	Southern	0	0	0	0	0	0	0	0	0	0	0	0
Franklin		9	Southern	6	0.4	1	1	0.1	0	0	0	0	0	0	0
Harrison		9	Southern	6	0.4	1	4	0.3	1	1	1	1	0	0	1
Jefferson		9	Southern	7	0.5	1	4	0.3	1	1	1	1	0	0	1
Jennings		9	Southern	4	0.3	1	2	0.2	1	1	0	0	0	0	0
Ohio		9	Southern	2	0.1	0	1	0.1	0	1	0	0	0	0	0
Ripley		9	Southern	9	0.6	2	7	0.6	2	2	0	0	0	0	0
Scott		9	Southern	0	0	0	0	0	0	0	0	0	0	0	0
Switzerland		9	Southern	7	0.5	1	6	0.5	2	1	0	0	0	0	0
Crawford		10	Southern	2	0.1	0	2	0.2	1	1	1	1	1	0	0
Daviess#		10	Southern	35	2.5	8	36	3	9	9	6	6	3	0	3
Dubois		10	Southern	6	0.4	1	5	0.4	1	1	1	1	1	0	0
Gibson		10	Southern	11	0.8	2	10	0.9	3	2	1	1	0	0	1
Knox		10	Southern	1	0.1	0	1	0.1	0	1	1	1	0	0	1
Martin		10	Southern	2	0.1	0	2	0.2	1	1	1	1	1	0	0
Perry		10	Southern	8	0.5	1	6	0.5	2	2	2	2	2	0	0
Pike		10	Southern	0	0	0	0	0	0	0	0	0	0	0	0
Posey		10	Southern	8	0.5	1	7	0.6	2	2	1	1	1	0	0
Spencer#		10	Southern	6	0.4	1	5	0.4	1	2	1	2	0	0	2
Vanderburgh		10	Southern	5	0.4	1	4	0.3	1	1	1	0	0	0	0
Warrick		10	Southern	1	0.1	0	1	0.1	0	1	1	1	1	0	0
Total Southern			Southern	176	12.7	31	149	12.8	41	42	24	23	11	0	12
Total				1385		281	1167		303	316	193	188	72	3	114
